# Supplementary material for: Silica–Ti3C2Tx MXene Nanoarchitectures with Simultaneous Adsorption and Photothermal Properties
Source: Materials (Basel). 2024 Aug 29;17(17):4273. doi: 10.3390/ma17174273 (PMC11396753; doi:10.3390/ma17174273)
Supplement: Supplementary file 1 [file materials-17-04273-s001.zip]

Archive with 1 entries (1 files):
- materials-3063122-supplementary.pdf
